# Supplementary material for: Predictive Value of MRI in Hypoxic-Ischemic Encephalopathy Treated with Therapeutic Hypothermia
Source: Children (Basel). 2023 Feb 25;10(3):446. doi: 10.3390/children10030446 (PMC10047577; doi:10.3390/children10030446)
Supplement: Supplementary file 1 [file children-10-00446-s001.zip]

Archive with 1 entries (1 files):
- children-2158750-supplementary.pdf
